# Supplementary material for: Enhanced bone cement for fixation of prosthetic joint utilizing nanoparticles
Source: J Mater Sci Mater Med. 2025 Jan 13;36(1):10. doi: 10.1007/s10856-024-06848-1 (PMC11729110; doi:10.1007/s10856-024-06848-1)
Supplement: Supplementary file 2 — Data supplementary [file 10856_2024_6848_MOESM2_ESM.xlsx]

## Sheet: Setting Temp.
	Sample	Tamb	TMax	Tset=(Tamb+Tmax)/2	Tavg	Tavg-Tset	(Tavg-Tset)^2	SD
1	S_1	23	55.95	39.475	39.5833	-0.108333	0.0117361	0.104748
2		23	56.1	39.55		-0.0333333	0.00111111
3		23	56.45	39.725		0.141667	0.0200694
4	S_2	23	59.9	41.45	41.625	-0.175	0.030625	0.127475		Sample	Tset	SD
5		23	60.5	41.75		0.125	0.015625			S_1	39.58	0.104748
6		23	60.35	41.675		0.05	0.0025			S_2	41.63	0.127475
7	S_3	23	60.2	41.6	41.3	0.3	0.09	0.255767		S_3	41.3	0.255767
8		23	58.95	40.975		-0.325	0.105625			S_4	41.53	0.216346
9		23	59.65	41.325		0.025	0.000625			S_5	39.98	0.135913
10	S_4	23	59.5	41.25	41.5333	-0.283333	0.0802778	0.216346
11		23	60.15	41.575		0.0416667	0.00173611
12		23	60.55	41.775		0.241667	0.0584028
13	S_5	23	56.6	39.8	39.9833	-0.183333	0.0336111	0.135913
14		23	57.05	40.025		0.0416667	0.00173611
15		23	57.25	40.125		0.141667	0.0200694

## Sheet: P %
P(%) = (W2−W0)/(W2−W1) × 100%.
		intial	wet	dry
sample 2	dimensions	W0	W2	W1	P(%)	P(%)			Sample	porosity
S_1	2.4*0.8	1.1594	1.3686	1.1208	15.5771	15.58			S_1	0.1558
S_2	2.4*0.8	1.1794	1.3986	1.1408	14.9728	14.98			S_2	0.1498
S_3	2.2*0.8	1.0736	1.2596	1.052	10.4046	10.41			S_3	0.1041
S_4	2.7*0.8	1.2606	1.422	1.2232	18.8129	18.82			S_4	0.1882
S_5	2.7*0.7	1.0954	1.1684	1.0742	22.5053	22.51			S_5	0.2251

## Sheet: D %
dR(%) = (w0 -w1) /( w0) × 100%							dR(%) = (w0 -w1) /( w0) × 100%
sam._7 day	S_1	S_2	S_3	S_4	S_5		Sample	S_1	S_2	S_3	S_4	S_5
dimensions	2.4*0.8	2.4*0.8	2.2*0.8	2.7*0.8	2.7*0.7		Day_7	0.0075	0.0069	0.0024	0.0091	0.0018
W0	1.1534	1.1803	1.0732	1.2614	1.0954		Day_14	0.0098	0.0081	0.0043	0.0135	0.0034
W1	1.1448	1.1722	1.0707	1.2499	1.0934		Day_21	0.0115	0.0097	0.0071	0.0159	0.0057
D_7(%)	0.745622	0.686266	0.232948	0.911685	0.182582		Day_28	0.0125	0.0106	0.0094	0.0189	0.0088
sam._14 day	S_1	S_2	S_3	S_4	S_5
dimensions	2.4*0.8	2.4*0.8	2.2*0.8	2.7*0.8	2.7*0.7
W0	1.1524	1.1763	1.0724	1.2623	1.0954
W1	1.1412	1.1668	1.0678	1.2452	1.0917
D_14(%)	0.971885	0.807617	0.428944	1.35467	0.337776
sam._21 day	S_1	S_2	S_3	S_4	S_5
dimensions	2.4*0.8	2.4*0.8	2.2*0.8	2.7*0.8	2.7*0.7
W0	1.1544	1.1782	1.0755	1.2598	1.0954
W1	1.1411	1.1668	1.0679	1.2398	1.0892
D_21(%)	1.15211	0.967578	0.706648	1.58755	0.566003
sam._28 day	S_1	S_2	S_3	S_4	S_5
dimensions	2.4*0.8	2.4*0.8	2.2*0.8	2.7*0.8	2.7*0.7
W0	1.1594	1.1794	1.0736	1.2606	1.0954
W1	1.1448	1.1668	1.0635	1.2368	1.0858
D_28(%)	1.25927	1.06834	0.94076	1.88799	0.876392

## Sheet: Hardness
	Sample	HRC	HRCavg	HRCavg-HRC	(HRCavg-HRC)^2	SD
1	S_1	79.8	79.7333	0.0666667	0.00444444	0.817856
2		78.7		-1.03333	1.06778
3		80.7		0.966667	0.934444
4	S_2	81.7	81.3	0.4	0.16	1.0198		Sample	HRC	SD
5		82.3		1	1			S_1	79.7	0.817856
6		79.9		-1.4	1.96			S_2	81.3	1.0198
7	S_3	76.1	77.4667	-1.36667	1.86778	1.10252		S_3	77.5	1.10252
8		78.8		1.33333	1.77778			S_4	70.4	0.374166
9		77.5		0.0333333	0.00111111			S_5	76.2	1.72498
10	S_4	70.5	70.4	0.1	0.01	0.374166
11		69.9		-0.5	0.25
12		70.8		0.4	0.16
13	S_5	74.2	76.1667	-1.96667	3.86778	1.72498
14		78.4		2.23333	4.98778
15		75.9		-0.266667	0.0711111

## Sheet: Comp.
Sample	F (N)(force)	d(diameter) (mm)	A(area)(mm2)	σf(MPa)	σfavg	σfavg-σf	(σfavg-σf)^2	SD
S_1	2998.3	6.02	28.4487	105.393	105.041	0.351792	0.123757	0.909784
	3023.8	6.03	28.5433	105.937		0.895898	0.802634
	2982.3	6.05	28.733	103.794		-1.24769	1.55673			Sample	σf(MPa)	SD
S_2	3145.9	6.01	28.3543	110.95	108.972	1.9773	3.90972	2.43591		S_1	105.05	0.909784
	3141.5	6.02	28.4487	110.427		1.45434	2.1151			S_2	108.98	2.43591
	3032.5	6.05	28.733	105.541		-3.43164	11.7762			S_3	92.99	1.09452
S_3	2680.08	6.01	28.3543	94.5212	92.9838	1.53741	2.36363	1.09452		S_4	113.6	0.334952
	2618.97	6.02	28.4487	92.0593		-0.924429	0.85457			S_5	109.4	2.38483
	2645.32	6.04	28.6381	92.3708		-0.61298	0.375745
S_4	3232.54	6.02	28.4487	113.627	113.632	-0.00474091	2.24762e-05	0.334952
	3210.38	6.01	28.3543	113.224		-0.40784	0.166333
	3255.2	6.03	28.5433	114.044		0.412581	0.170223
S_5	3195.9	6.04	28.6381	111.596	109.422	2.1744	4.72802	2.38483
	3145.5	6.02	28.4487	110.567		1.14553	1.31223
	3028.5	6.03	28.5433	106.102		-3.31993	11.0219

## Sheet: Tensile
Sample	F (N)(force)		d(diameter)(mm)		thichness		σt	σt avg	σtavg-σt	(σtavg-σt)^2	SD
S_1	2281	2305.67	12.01	12.015	3.02	3.015	40.0567	40.5402	-0.483442	0.233716	0.40339
	2299		12.02		3.01		40.4733		-0.066914	0.00447749				Sample	Tensile	SD
	2337		12.01		3.02		41.0402		0.499976	0.249976				S_1	40.54	0.40339
S_2	1998	2018.33	12.02	12.02	3.02	3.015	35.0578	35.4733	-0.415508	0.172647	0.290407			S_2	35.47	0.290407
	2023		12.02		3.01		35.6144		0.141081	0.0199039				S_3	40.19	0.343323
	2034		12.01		3.02		35.7192		0.24588	0.060457				S_4	41.92	0.211958
S_3	2275	2282	12.02	12.015	3.01	3.01	40.0508	40.1907	-0.139951	0.0195864	0.343323			S_5	41.44	0.183043
	2304		12.01		3.01		40.5951		0.404359	0.163506
	2267		12.02		3.02		39.7778		-0.412941	0.170521
S_4	2385	2383.33	12.01	12.01	3.02	3.015	41.8831	41.9232	-0.0401409	0.00161129	0.211958
	2363		12.01		3.01		41.6346		-0.288621	0.0833021
	2402		12.02		3.02		42.1465		0.223304	0.0498647
S_5	2355	2356	12.01	12.01	3.01	3.015	41.4937	41.4424	0.0512219	0.00262368	0.183043
	2372		12.01		3.02		41.6548		0.212363	0.0450982
	2341		12.02		3.01		41.2127		-0.229765	0.0527919

## Sheet: Bending
Sample	f or Pf (kN)	l or L (mm)	3fl	t or d (mm)	w or b (mm)	t*t*w	b(MPa)	b avg	bavg-b	(bavg-b)^2	SD
S_1	76.4	42	9626.4	3.3	10	108.9	88.3967	86.3526	2.04408	4.17825	1.70135
	74.7	42	9412.2	3.3	10	108.9	86.4298		0.077135	0.00594981
	72.8	42	9172.8	3.3	10	108.9	84.2314		-2.12121	4.49954
S_2	71.6	42	9021.6	3.3	10	108.9	82.843	82.1873	0.655647	0.429873	1.35701			Sample	Bending	SD
	72.1	42	9084.6	3.3	10	108.9	83.4215		1.23416	1.52315				S_1	86.35	1.70135
	69.4	42	8744.4	3.3	10	108.9	80.2975		-1.88981	3.57137				S_2	82.19	1.35701
S_3	73.6	42	9273.6	3.3	10	108.9	85.157	85.5041	-0.347107	0.120484	0.283412			S_3	85.5	0.283412
	73.9	42	9311.4	3.3	10	108.9	85.5041		0	0				S_4	90.63	0.520304
	74.2	42	9349.2	3.3	10	108.9	85.8512		0.347107	0.120484				S_5	86.39	0.757731
S_4	78.3	42	9865.8	3.3	10	108.9	90.595	90.6336	-0.0385675	0.00148745	0.520304
	78.9	42	9941.4	3.3	10	108.9	91.2893		0.655647	0.429873
	77.8	42	9802.8	3.3	10	108.9	90.0165		-0.61708	0.380788
S_5	75.5	42	9513	3.3	10	108.9	87.3554	86.3912	0.964187	0.929657	0.757731
	73.9	42	9311.4	3.3	10	108.9	85.5041		-0.887052	0.786862
	74.6	42	9399.6	3.3	10	108.9	86.314		-0.077135	0.00594981
